# Supplementary material for: Genome-Wide Identification and Analysis of bHLH Transcription Factors Related to Anthocyanin Biosynthesis in Cymbidium ensifolium
Source: Int J Mol Sci. 2023 Feb 14;24(4):3825. doi: 10.3390/ijms24043825 (PMC9963586; doi:10.3390/ijms24043825)
Supplement: Supplementary file 1 [file ijms-24-03825-s001.zip]

Archive with 1 entries (1 files):
- ijms-2196314-supplementary.pdf
